# Supplementary material for: B7 family member H4 induces epithelial-mesenchymal transition and promotes the proliferation, migration and invasion of colorectal cancer cells
Source: Bioengineered. 2021 Dec 25;13(1):107–18. doi: 10.1080/21655979.2021.2009411 (PMC8805878; doi:10.1080/21655979.2021.2009411)
Supplement: Supplemental Material [file KBIE_A_2009411_SM7889.zip]

Archive with 3 entries (2 files):
- supplementary/
- supplementary/Supplementary Table 1.doc
- supplementary/Supplementary table 2.docx
